# Supplementary material for: Endothelial Differentiation of CCM1 Knockout iPSCs Triggers the Establishment of a Specific Gene Expression Signature
Source: Int J Mol Sci. 2023 Feb 16;24(4):3993. doi: 10.3390/ijms24043993 (PMC9963194; doi:10.3390/ijms24043993)
Supplement: Supplementary file 1 [file ijms-24-03993-s001.zip]

Archive with 2 entries (2 files):
- ijms-2029230 - Supplementary Figures.pdf
- ijms-2029230 - Supplementary Tables.xlsx
