# Supplementary material for: Endothelial Differentiation of CCM1 Knockout iPSCs Triggers the Establishment of a Specific Gene Expression Signature
Source: Int J Mol Sci. 2023 Feb 16;24(4):3993. doi: 10.3390/ijms24043993 (PMC9963194; doi:10.3390/ijms24043993)
Supplement: Supplementary file 1 [file ijms-24-03993-s001.zip › ijms-2029230 - Supplementary Tables.xlsx]

## Sheet: Table S1
Table S1. Deregulated KEGG-pathways in CCM1-/- ECs.
KEGG Pathway	Genes
hsa01100 Metabolic pathways - Homo sapiens (human) (20)	hsa:11320 K00738 MGAT4A; alpha-1,3-mannosyl-glycoprotein 4-beta-N-acetylglucosaminyltransferase A
	hsa:146664 K09661 MGAT5B; alpha-1,6-mannosylglycoprotein 6-beta-N-acetylglucosaminyltransferase B
	hsa:205 K00939 AK4; adenylate kinase 4
	hsa:2591 K00710 GALNT3; polypeptide N-acetylgalactosaminyltransferase 3
	hsa:2687 K18592 GGT5; gamma-glutamyltransferase 5
	hsa:27115 K18436 PDE7B; phosphodiesterase 7B
	hsa:2982 K12318 GUCY1A1; guanylate cyclase 1 soluble subunit alpha 1
	hsa:2983 K12319 GUCY1B1; guanylate cyclase 1 soluble subunit beta 1
	hsa:5136 K13755 PDE1A; phosphodiesterase 1A
	hsa:5137 K13755 PDE1C; phosphodiesterase 1C
	hsa:5138 K18283 PDE2A; phosphodiesterase 2A
	hsa:5139 K19021 PDE3A; phosphodiesterase 3A
	hsa:5153 K13755 PDE1B; phosphodiesterase 1B
	hsa:55034 K15631 MOCOS; molybdenum cofactor sulfurase
	hsa:55808 K03479 ST6GALNAC1; ST6 N-acetylgalactosaminide alpha-2,6-sialyltransferase 1
	hsa:5743 K11987 PTGS2; prostaglandin-endoperoxide synthase 2
	hsa:6999 K00453 TDO2; tryptophan 2,3-dioxygenase
	hsa:7306 K00506 TYRP1; tyrosinase related protein 1
	hsa:7498 K00106 XDH; xanthine dehydrogenase
	hsa:762 K18246 CA4; carbonic anhydrase 4
hsa05200 Pathways in cancer - Homo sapiens (human) (12)	hsa:2263 K05093 FGFR2; fibroblast growth factor receptor 2
	hsa:23493 K09091 HEY2; hes related family bHLH transcription factor with YRPW motif 2
	hsa:26508 K09091 HEYL; hes related family bHLH transcription factor with YRPW motif like
	hsa:2793 K04549 GNGT2; G protein subunit gamma transducin 2
	hsa:3560 K05069 IL2RB; interleukin 2 receptor subunit beta
	hsa:3601 K05074 IL15RA; interleukin 15 receptor subunit alpha
	hsa:4318 K01403 MMP9; matrix metallopeptidase 9
	hsa:51176 K04492 LEF1; lymphoid enhancer binding factor 1
	hsa:5743 K11987 PTGS2; prostaglandin-endoperoxide synthase 2
	hsa:6387 K10031 CXCL12; C-X-C motif chemokine ligand 12
	hsa:7852 K04189 CXCR4; C-X-C motif chemokine receptor 4
	hsa:9002 K04236 F2RL3; F2R like thrombin or trypsin receptor 3
hsa05165 Human papillomavirus infection - Homo sapiens (human) (10)	hsa:22801 K06587 ITGA11; integrin subunit alpha 11
	hsa:23493 K09091 HEY2; hes related family bHLH transcription factor with YRPW motif 2
	hsa:26508 K09091 HEYL; hes related family bHLH transcription factor with YRPW motif like
	hsa:3680 K06585 ITGA9; integrin subunit alpha 9
	hsa:3691 K06525 ITGB4; integrin subunit beta 4
	hsa:3955 K05948 LFNG; LFNG O-fucosylpeptide 3-beta-N-acetylglucosaminyltransferase
	hsa:4242 K05948 MFNG; MFNG O-fucosylpeptide 3-beta-N-acetylglucosaminyltransferase
	hsa:5743 K11987 PTGS2; prostaglandin-endoperoxide synthase 2
	hsa:7057 K16857 THBS1; thrombospondin 1
	hsa:7148 K06252 TNXB; tenascin XB
hsa04360 Axon guidance - Homo sapiens (human) (10)	hsa:1947 K05463 EFNB1; ephrin B1
	hsa:223117 K06840 SEMA3D; semaphorin 3D
	hsa:27289 K07531 RND1; Rho family GTPase 1
	hsa:4773 K17332 NFATC2; nuclear factor of activated T cells 2
	hsa:59277 K06845 NTN4; netrin 4
	hsa:6387 K10031 CXCL12; C-X-C motif chemokine ligand 12
	hsa:7223 K04967 TRPC4; transient receptor potential cation channel subfamily C member 4
	hsa:7852 K04189 CXCR4; C-X-C motif chemokine receptor 4
	hsa:9037 K06841 SEMA5A; semaphorin 5A
	hsa:9723 K06840 SEMA3E; semaphorin 3E
hsa04060 Cytokine-cytokine receptor interaction - Homo sapiens (human) (10)	hsa:269 K04672 AMHR2; anti-Mullerian hormone receptor type 2
	hsa:3560 K05069 IL2RB; interleukin 2 receptor subunit beta
	hsa:3601 K05074 IL15RA; interleukin 15 receptor subunit alpha
	hsa:3624 K04667 INHBA; inhibin subunit beta A
	hsa:3625 K22687 INHBB; inhibin subunit beta B
	hsa:4804 K02583 NGFR; nerve growth factor receptor
	hsa:6387 K10031 CXCL12; C-X-C motif chemokine ligand 12
	hsa:7852 K04189 CXCR4; C-X-C motif chemokine receptor 4
	hsa:8809 K05173 IL18R1; interleukin 18 receptor 1
	hsa:9173 K05171 IL1RL1; interleukin 1 receptor like 1
hsa04151 PI3K-Akt signaling pathway - Homo sapiens (human) (10)	hsa:2263 K05093 FGFR2; fibroblast growth factor receptor 2
	hsa:22801 K06587 ITGA11; integrin subunit alpha 11
	hsa:2793 K04549 GNGT2; G protein subunit gamma transducin 2
	hsa:3560 K05069 IL2RB; interleukin 2 receptor subunit beta
	hsa:3680 K06585 ITGA9; integrin subunit alpha 9
	hsa:3691 K06525 ITGB4; integrin subunit beta 4
	hsa:4602 K09420 MYB; MYB proto-oncogene, transcription factor
	hsa:4804 K02583 NGFR; nerve growth factor receptor
	hsa:7057 K16857 THBS1; thrombospondin 1
	hsa:7148 K06252 TNXB; tenascin XB
hsa00230 Purine metabolism - Homo sapiens (human) (10)	hsa:205 K00939 AK4; adenylate kinase 4
	hsa:27115 K18436 PDE7B; phosphodiesterase 7B
	hsa:2982 K12318 GUCY1A1; guanylate cyclase 1 soluble subunit alpha 1
	hsa:2983 K12319 GUCY1B1; guanylate cyclase 1 soluble subunit beta 1
	hsa:5136 K13755 PDE1A; phosphodiesterase 1A
	hsa:5137 K13755 PDE1C; phosphodiesterase 1C
	hsa:5138 K18283 PDE2A; phosphodiesterase 2A
	hsa:5139 K19021 PDE3A; phosphodiesterase 3A
	hsa:5153 K13755 PDE1B; phosphodiesterase 1B
	hsa:7498 K00106 XDH; xanthine dehydrogenase
hsa04080 Neuroactive ligand-receptor interaction - Homo sapiens (human) (9)	hsa:187 K04174 APLNR; apelin receptor
	hsa:2151 K04235 F2RL2; coagulation factor II thrombin receptor like 2
	hsa:4923 K04211 NTSR1; neurotensin receptor 1
	hsa:5724 K04279 PTAFR; platelet activating factor receptor
	hsa:6344 K04588 SCTR; secretin receptor
	hsa:6751 K04217 SSTR1; somatostatin receptor 1
	hsa:718 K03990 C3; complement C3
	hsa:9002 K04236 F2RL3; F2R like thrombin or trypsin receptor 3
	hsa:9934 K04299 P2RY14; purinergic receptor P2Y14
hsa04020 Calcium signaling pathway - Homo sapiens (human) (8)	hsa:2263 K05093 FGFR2; fibroblast growth factor receptor 2
	hsa:4923 K04211 NTSR1; neurotensin receptor 1
	hsa:5136 K13755 PDE1A; phosphodiesterase 1A
	hsa:5137 K13755 PDE1C; phosphodiesterase 1C
	hsa:5153 K13755 PDE1B; phosphodiesterase 1B
	hsa:5724 K04279 PTAFR; platelet activating factor receptor
	hsa:7852 K04189 CXCR4; C-X-C motif chemokine receptor 4
	hsa:8536 K08794 CAMK1; calcium/calmodulin dependent protein kinase I
hsa04924 Renin secretion - Homo sapiens (human) (8)	hsa:1636 K01283 ACE; angiotensin I converting enzyme
	hsa:2982 K12318 GUCY1A1; guanylate cyclase 1 soluble subunit alpha 1
	hsa:2983 K12319 GUCY1B1; guanylate cyclase 1 soluble subunit beta 1
	hsa:358 K09864 AQP1; aquaporin 1 (Colton blood group)
	hsa:5136 K13755 PDE1A; phosphodiesterase 1A
	hsa:5137 K13755 PDE1C; phosphodiesterase 1C
	hsa:5139 K19021 PDE3A; phosphodiesterase 3A
	hsa:5153 K13755 PDE1B; phosphodiesterase 1B
hsa05032 Morphine addiction - Homo sapiens (human) (7)	hsa:27115 K18436 PDE7B; phosphodiesterase 7B
	hsa:2793 K04549 GNGT2; G protein subunit gamma transducin 2
	hsa:5136 K13755 PDE1A; phosphodiesterase 1A
	hsa:5137 K13755 PDE1C; phosphodiesterase 1C
	hsa:5138 K18283 PDE2A; phosphodiesterase 2A
	hsa:5139 K19021 PDE3A; phosphodiesterase 3A
	hsa:5153 K13755 PDE1B; phosphodiesterase 1B
hsa04810 Regulation of actin cytoskeleton - Homo sapiens (human) (7)	hsa:2263 K05093 FGFR2; fibroblast growth factor receptor 2
	hsa:22801 K06587 ITGA11; integrin subunit alpha 11
	hsa:3680 K06585 ITGA9; integrin subunit alpha 9
	hsa:3691 K06525 ITGB4; integrin subunit beta 4
	hsa:6387 K10031 CXCL12; C-X-C motif chemokine ligand 12
	hsa:730 K03996 C7; complement C7
	hsa:7852 K04189 CXCR4; C-X-C motif chemokine receptor 4
hsa04512 ECM-receptor interaction - Homo sapiens (human) (7)	hsa:22801 K06587 ITGA11; integrin subunit alpha 11
	hsa:3680 K06585 ITGA9; integrin subunit alpha 9
	hsa:3691 K06525 ITGB4; integrin subunit beta 4
	hsa:51206 K06264 GP6; glycoprotein VI platelet
	hsa:7057 K16857 THBS1; thrombospondin 1
	hsa:7148 K06252 TNXB; tenascin XB
	hsa:948 K06259 CD36; CD36 molecule
hsa04145 Phagosome - Homo sapiens (human) (6)	hsa:10332 K06563 CLEC4M; C-type lectin domain family 4 member M
	hsa:4973 K08763 OLR1; oxidized low density lipoprotein receptor 1
	hsa:7057 K16857 THBS1; thrombospondin 1
	hsa:718 K03990 C3; complement C3
	hsa:7277 K07374 TUBA4A; tubulin alpha 4a
	hsa:948 K06259 CD36; CD36 molecule
hsa04610 Complement and coagulation cascades - Homo sapiens (human) (6)	hsa:2151 K04235 F2RL2; coagulation factor II thrombin receptor like 2
	hsa:3075 K04004 CFH; complement factor H
	hsa:7056 K03907 THBD; thrombomodulin
	hsa:718 K03990 C3; complement C3
	hsa:730 K03996 C7; complement C7
	hsa:9002 K04236 F2RL3; F2R like thrombin or trypsin receptor 3
hsa04062 Chemokine signaling pathway - Homo sapiens (human) (6)	hsa:2268 K08891 FGR; FGR proto-oncogene, Src family tyrosine kinase
	hsa:2793 K04549 GNGT2; G protein subunit gamma transducin 2
	hsa:6387 K10031 CXCL12; C-X-C motif chemokine ligand 12
	hsa:7454 K05747 WAS; WASP actin nucleation promoting factor
	hsa:7852 K04189 CXCR4; C-X-C motif chemokine receptor 4
	hsa:9844 K12366 ELMO1; engulfment and cell motility 1
hsa04015 Rap1 signaling pathway - Homo sapiens (human) (6)	hsa:11069 K04351 RAPGEF4; Rap guanine nucleotide exchange factor 4
	hsa:2263 K05093 FGFR2; fibroblast growth factor receptor 2
	hsa:4804 K02583 NGFR; nerve growth factor receptor
	hsa:7057 K16857 THBS1; thrombospondin 1
	hsa:889 K17705 KRIT1; KRIT1 ankyrin repeat containing
	hsa:9002 K04236 F2RL3; F2R like thrombin or trypsin receptor 3
hsa04022 cGMP-PKG signaling pathway - Homo sapiens (human) (6)	hsa:2982 K12318 GUCY1A1; guanylate cyclase 1 soluble subunit alpha 1
	hsa:2983 K12319 GUCY1B1; guanylate cyclase 1 soluble subunit beta 1
	hsa:4773 K17332 NFATC2; nuclear factor of activated T cells 2
	hsa:4879 K12335 NPPB; natriuretic peptide B
	hsa:5138 K18283 PDE2A; phosphodiesterase 2A
	hsa:5139 K19021 PDE3A; phosphodiesterase 3A
hsa05163 Human cytomegalovirus infection - Homo sapiens (human) (5)	hsa:2793 K04549 GNGT2; G protein subunit gamma transducin 2
	hsa:4773 K17332 NFATC2; nuclear factor of activated T cells 2
	hsa:5743 K11987 PTGS2; prostaglandin-endoperoxide synthase 2
	hsa:6387 K10031 CXCL12; C-X-C motif chemokine ligand 12
	hsa:7852 K04189 CXCR4; C-X-C motif chemokine receptor 4
hsa05417 Lipid and atherosclerosis - Homo sapiens (human) (5)	hsa:338 K14462 APOB; apolipoprotein B
	hsa:4318 K01403 MMP9; matrix metallopeptidase 9
	hsa:4773 K17332 NFATC2; nuclear factor of activated T cells 2
	hsa:4973 K08763 OLR1; oxidized low density lipoprotein receptor 1
	hsa:948 K06259 CD36; CD36 molecule
hsa04740 Olfactory transduction - Homo sapiens (human) (5)	hsa:123041 K13752 SLC24A4; solute carrier family 24 member 4
	hsa:5136 K13755 PDE1A; phosphodiesterase 1A
	hsa:5137 K13755 PDE1C; phosphodiesterase 1C
	hsa:5138 K18283 PDE2A; phosphodiesterase 2A
	hsa:5153 K13755 PDE1B; phosphodiesterase 1B
hsa05171 Coronavirus disease - COVID-19 - Homo sapiens (human) (5)	hsa:1636 K01283 ACE; angiotensin I converting enzyme
	hsa:4938 K14216 OAS1; 2'-5'-oligoadenylate synthetase 1
	hsa:4939 K14216 OAS2; 2'-5'-oligoadenylate synthetase 2
	hsa:718 K03990 C3; complement C3
	hsa:730 K03996 C7; complement C7
hsa04550 Signaling pathways regulating pluripotency of stem cells - Homo sapiens (human) (5)	hsa:2263 K05093 FGFR2; fibroblast growth factor receptor 2
	hsa:3231 K09301 HOXD1; homeobox D1
	hsa:3624 K04667 INHBA; inhibin subunit beta A
	hsa:3625 K22687 INHBB; inhibin subunit beta B
	hsa:9314 K17846 KLF4; KLF transcription factor 4
hsa04611 Platelet activation - Homo sapiens (human) (5)	hsa:2207 K07983 FCER1G; Fc epsilon receptor Ig
	hsa:2982 K12318 GUCY1A1; guanylate cyclase 1 soluble subunit alpha 1
	hsa:2983 K12319 GUCY1B1; guanylate cyclase 1 soluble subunit beta 1
	hsa:51206 K06264 GP6; glycoprotein VI platelet
	hsa:9002 K04236 F2RL3; F2R like thrombin or trypsin receptor 3
hsa05206 MicroRNAs in cancer - Homo sapiens (human) (5)	hsa:1545 K07410 CYP1B1; cytochrome P450 family 1 subfamily B member 1
	hsa:4318 K01403 MMP9; matrix metallopeptidase 9
	hsa:5743 K11987 PTGS2; prostaglandin-endoperoxide synthase 2
	hsa:7057 K16857 THBS1; thrombospondin 1
	hsa:7148 K06252 TNXB; tenascin XB
hsa04921 Oxytocin signaling pathway - Homo sapiens (human) (5)	hsa:2982 K12318 GUCY1A1; guanylate cyclase 1 soluble subunit alpha 1
	hsa:2983 K12319 GUCY1B1; guanylate cyclase 1 soluble subunit beta 1
	hsa:4773 K17332 NFATC2; nuclear factor of activated T cells 2
	hsa:5743 K11987 PTGS2; prostaglandin-endoperoxide synthase 2
	hsa:8536 K08794 CAMK1; calcium/calmodulin dependent protein kinase I
hsa04514 Cell adhesion molecules - Homo sapiens (human) (5)	hsa:1364 K06087 CLDN4; claudin 4
	hsa:139065 K25835 SLITRK4; SLIT and NTRK like family member 4
	hsa:3680 K06585 ITGA9; integrin subunit alpha 9
	hsa:933 K06467 CD22; CD22 molecule
	hsa:947 K06474 CD34; CD34 molecule
hsa04670 Leukocyte transendothelial migration - Homo sapiens (human) (5)	hsa:11069 K04351 RAPGEF4; Rap guanine nucleotide exchange factor 4
	hsa:1364 K06087 CLDN4; claudin 4
	hsa:4318 K01403 MMP9; matrix metallopeptidase 9
	hsa:6387 K10031 CXCL12; C-X-C motif chemokine ligand 12
	hsa:7852 K04189 CXCR4; C-X-C motif chemokine receptor 4
hsa04510 Focal adhesion - Homo sapiens (human) (5)	hsa:22801 K06587 ITGA11; integrin subunit alpha 11
	hsa:3680 K06585 ITGA9; integrin subunit alpha 9
	hsa:3691 K06525 ITGB4; integrin subunit beta 4
	hsa:7057 K16857 THBS1; thrombospondin 1
	hsa:7148 K06252 TNXB; tenascin XB
hsa05167 Kaposi sarcoma-associated herpesvirus infection - Homo sapiens (human) (5)	hsa:2793 K04549 GNGT2; G protein subunit gamma transducin 2
	hsa:4773 K17332 NFATC2; nuclear factor of activated T cells 2
	hsa:51176 K04492 LEF1; lymphoid enhancer binding factor 1
	hsa:5743 K11987 PTGS2; prostaglandin-endoperoxide synthase 2
	hsa:718 K03990 C3; complement C3
hsa04978 Mineral absorption - Homo sapiens (human) (4)	hsa:4493 K14739 MT1E; metallothionein 1E
	hsa:4494 K14739 MT1F; metallothionein 1F
	hsa:4495 K14739 MT1G; metallothionein 1G
	hsa:4501 K14739 MT1X; metallothionein 1X
hsa05412 Arrhythmogenic right ventricular cardiomyopathy - Homo sapiens (human) (4)	hsa:22801 K06587 ITGA11; integrin subunit alpha 11
	hsa:3680 K06585 ITGA9; integrin subunit alpha 9
	hsa:3691 K06525 ITGB4; integrin subunit beta 4
	hsa:51176 K04492 LEF1; lymphoid enhancer binding factor 1
hsa04371 Apelin signaling pathway - Homo sapiens (human) (4)	hsa:10365 K17845 KLF2; KLF transcription factor 2
	hsa:10891 K07202 PPARGC1A; PPARG coactivator 1 alpha
	hsa:187 K04174 APLNR; apelin receptor
	hsa:2793 K04549 GNGT2; G protein subunit gamma transducin 2
hsa05168 Herpes simplex virus 1 infection - Homo sapiens (human) (4)	hsa:4938 K14216 OAS1; 2'-5'-oligoadenylate synthetase 1
	hsa:4939 K14216 OAS2; 2'-5'-oligoadenylate synthetase 2
	hsa:5199 K15412 CFP; complement factor properdin
	hsa:718 K03990 C3; complement C3
hsa05410 Hypertrophic cardiomyopathy - Homo sapiens (human) (4)	hsa:1636 K01283 ACE; angiotensin I converting enzyme
	hsa:22801 K06587 ITGA11; integrin subunit alpha 11
	hsa:3680 K06585 ITGA9; integrin subunit alpha 9
	hsa:3691 K06525 ITGB4; integrin subunit beta 4
hsa04742 Taste transduction - Homo sapiens (human) (4)	hsa:5136 K13755 PDE1A; phosphodiesterase 1A
	hsa:5137 K13755 PDE1C; phosphodiesterase 1C
	hsa:5153 K13755 PDE1B; phosphodiesterase 1B
	hsa:6328 K04836 SCN3A; sodium voltage-gated channel alpha subunit 3
hsa04970 Salivary secretion - Homo sapiens (human) (4)	hsa:2982 K12318 GUCY1A1; guanylate cyclase 1 soluble subunit alpha 1
	hsa:2983 K12319 GUCY1B1; guanylate cyclase 1 soluble subunit beta 1
	hsa:4069 K13915 LYZ; lysozyme
	hsa:6558 K10951 SLC12A2; solute carrier family 12 member 2
hsa05014 Amyotrophic lateral sclerosis - Homo sapiens (human) (4)	hsa:10718 K05457 NRG3; neuregulin 3
	hsa:1768 K10408 DNAH6; dynein axonemal heavy chain 6
	hsa:3084 K05455 NRG1; neuregulin 1
	hsa:7277 K07374 TUBA4A; tubulin alpha 4a
hsa05202 Transcriptional misregulation in cancer - Homo sapiens (human) (4)	hsa:3560 K05069 IL2RB; interleukin 2 receptor subunit beta
	hsa:4318 K01403 MMP9; matrix metallopeptidase 9
	hsa:4613 K09109 MYCN; MYCN proto-oncogene, bHLH transcription factor
	hsa:4804 K02583 NGFR; nerve growth factor receptor
hsa04061 Viral protein interaction with cytokine and cytokine receptor - Homo sapiens (human) (4)	hsa:3560 K05069 IL2RB; interleukin 2 receptor subunit beta
	hsa:6387 K10031 CXCL12; C-X-C motif chemokine ligand 12
	hsa:7852 K04189 CXCR4; C-X-C motif chemokine receptor 4
	hsa:8809 K05173 IL18R1; interleukin 18 receptor 1
hsa04350 TGF-beta signaling pathway - Homo sapiens (human) (4)	hsa:269 K04672 AMHR2; anti-Mullerian hormone receptor type 2
	hsa:3624 K04667 INHBA; inhibin subunit beta A
	hsa:3625 K22687 INHBB; inhibin subunit beta B
	hsa:7057 K16857 THBS1; thrombospondin 1
hsa04530 Tight junction - Homo sapiens (human) (4)	hsa:1364 K06087 CLDN4; claudin 4
	hsa:7277 K07374 TUBA4A; tubulin alpha 4a
	hsa:7454 K05747 WAS; WASP actin nucleation promoting factor
	hsa:91862 K21099 MARVELD3; MARVEL domain containing 3
hsa04024 cAMP signaling pathway - Homo sapiens (human) (4)	hsa:11069 K04351 RAPGEF4; Rap guanine nucleotide exchange factor 4
	hsa:5139 K19021 PDE3A; phosphodiesterase 3A
	hsa:56670 K10042 SUCNR1; succinate receptor 1
	hsa:6751 K04217 SSTR1; somatostatin receptor 1
hsa04330 Notch signaling pathway - Homo sapiens (human) (4)	hsa:23493 K09091 HEY2; hes related family bHLH transcription factor with YRPW motif 2
	hsa:26508 K09091 HEYL; hes related family bHLH transcription factor with YRPW motif like
	hsa:3955 K05948 LFNG; LFNG O-fucosylpeptide 3-beta-N-acetylglucosaminyltransferase
	hsa:4242 K05948 MFNG; MFNG O-fucosylpeptide 3-beta-N-acetylglucosaminyltransferase
hsa04625 C-type lectin receptor signaling pathway - Homo sapiens (human) (4)	hsa:10332 K06563 CLEC4M; C-type lectin domain family 4 member M
	hsa:2207 K07983 FCER1G; Fc epsilon receptor Ig
	hsa:4773 K17332 NFATC2; nuclear factor of activated T cells 2
	hsa:5743 K11987 PTGS2; prostaglandin-endoperoxide synthase 2
hsa05162 Measles - Homo sapiens (human) (4)	hsa:10332 K06563 CLEC4M; C-type lectin domain family 4 member M
	hsa:3560 K05069 IL2RB; interleukin 2 receptor subunit beta
	hsa:4938 K14216 OAS1; 2'-5'-oligoadenylate synthetase 1
	hsa:4939 K14216 OAS2; 2'-5'-oligoadenylate synthetase 2
hsa05132 Salmonella infection - Homo sapiens (human) (4)	hsa:51176 K04492 LEF1; lymphoid enhancer binding factor 1
	hsa:5420 K06817 PODXL; podocalyxin like
	hsa:7277 K07374 TUBA4A; tubulin alpha 4a
	hsa:9844 K12366 ELMO1; engulfment and cell motility 1
hsa05016 Huntington disease - Homo sapiens (human) (4)	hsa:10891 K07202 PPARGC1A; PPARG coactivator 1 alpha
	hsa:1768 K10408 DNAH6; dynein axonemal heavy chain 6
	hsa:6507 K05614 SLC1A3; solute carrier family 1 member 3
	hsa:7277 K07374 TUBA4A; tubulin alpha 4a
hsa04270 Vascular smooth muscle contraction - Homo sapiens (human) (4)	hsa:2982 K12318 GUCY1A1; guanylate cyclase 1 soluble subunit alpha 1
	hsa:2983 K12319 GUCY1B1; guanylate cyclase 1 soluble subunit beta 1
	hsa:4879 K12335 NPPB; natriuretic peptide B
	hsa:72 K12315 ACTG2; actin gamma 2, smooth muscle
hsa00514 Other types of O-glycan biosynthesis - Homo sapiens (human) (3)	hsa:2591 K00710 GALNT3; polypeptide N-acetylgalactosaminyltransferase 3
	hsa:3955 K05948 LFNG; LFNG O-fucosylpeptide 3-beta-N-acetylglucosaminyltransferase
	hsa:4242 K05948 MFNG; MFNG O-fucosylpeptide 3-beta-N-acetylglucosaminyltransferase
hsa05135 Yersinia infection - Homo sapiens (human) (3)	hsa:4773 K17332 NFATC2; nuclear factor of activated T cells 2
	hsa:7454 K05747 WAS; WASP actin nucleation promoting factor
	hsa:9844 K12366 ELMO1; engulfment and cell motility 1
hsa05414 Dilated cardiomyopathy - Homo sapiens (human) (3)	hsa:22801 K06587 ITGA11; integrin subunit alpha 11
	hsa:3680 K06585 ITGA9; integrin subunit alpha 9
	hsa:3691 K06525 ITGB4; integrin subunit beta 4
hsa04640 Hematopoietic cell lineage - Homo sapiens (human) (3)	hsa:933 K06467 CD22; CD22 molecule
	hsa:947 K06474 CD34; CD34 molecule
	hsa:948 K06259 CD36; CD36 molecule
hsa05150 Staphylococcus aureus infection - Homo sapiens (human) (3)	hsa:3075 K04004 CFH; complement factor H
	hsa:5724 K04279 PTAFR; platelet activating factor receptor
	hsa:718 K03990 C3; complement C3
hsa03320 PPAR signaling pathway - Homo sapiens (human) (3)	hsa:2167 K08753 FABP4; fatty acid binding protein 4
	hsa:4973 K08763 OLR1; oxidized low density lipoprotein receptor 1
	hsa:948 K06259 CD36; CD36 molecule
hsa05170 Human immunodeficiency virus 1 infection - Homo sapiens (human) (3)	hsa:2793 K04549 GNGT2; G protein subunit gamma transducin 2
	hsa:4773 K17332 NFATC2; nuclear factor of activated T cells 2
	hsa:7852 K04189 CXCR4; C-X-C motif chemokine receptor 4
hsa04672 Intestinal immune network for IgA production - Homo sapiens (human) (3)	hsa:3601 K05074 IL15RA; interleukin 15 receptor subunit alpha
	hsa:6387 K10031 CXCL12; C-X-C motif chemokine ligand 12
	hsa:7852 K04189 CXCR4; C-X-C motif chemokine receptor 4
hsa04713 Circadian entrainment - Homo sapiens (human) (3)	hsa:2793 K04549 GNGT2; G protein subunit gamma transducin 2
	hsa:2982 K12318 GUCY1A1; guanylate cyclase 1 soluble subunit alpha 1
	hsa:2983 K12319 GUCY1B1; guanylate cyclase 1 soluble subunit beta 1
hsa05215 Prostate cancer - Homo sapiens (human) (3)	hsa:2263 K05093 FGFR2; fibroblast growth factor receptor 2
	hsa:4318 K01403 MMP9; matrix metallopeptidase 9
	hsa:51176 K04492 LEF1; lymphoid enhancer binding factor 1
hsa04310 Wnt signaling pathway - Homo sapiens (human) (3)	hsa:4773 K17332 NFATC2; nuclear factor of activated T cells 2
	hsa:51176 K04492 LEF1; lymphoid enhancer binding factor 1
	hsa:6422 K02166 SFRP1; secreted frizzled related protein 1
hsa04540 Gap junction - Homo sapiens (human) (3)	hsa:2982 K12318 GUCY1A1; guanylate cyclase 1 soluble subunit alpha 1
	hsa:2983 K12319 GUCY1B1; guanylate cyclase 1 soluble subunit beta 1
	hsa:7277 K07374 TUBA4A; tubulin alpha 4a
hsa05152 Tuberculosis - Homo sapiens (human) (3)	hsa:10332 K06563 CLEC4M; C-type lectin domain family 4 member M
	hsa:2207 K07983 FCER1G; Fc epsilon receptor Ig
	hsa:718 K03990 C3; complement C3
hsa04014 Ras signaling pathway - Homo sapiens (human) (3)	hsa:2263 K05093 FGFR2; fibroblast growth factor receptor 2
	hsa:2793 K04549 GNGT2; G protein subunit gamma transducin 2
	hsa:4804 K02583 NGFR; nerve growth factor receptor
hsa05418 Fluid shear stress and atherosclerosis - Homo sapiens (human) (3)	hsa:10365 K17845 KLF2; KLF transcription factor 2
	hsa:4318 K01403 MMP9; matrix metallopeptidase 9
	hsa:7056 K03907 THBD; thrombomodulin
hsa05166 Human T-cell leukemia virus 1 infection - Homo sapiens (human) (3)	hsa:3560 K05069 IL2RB; interleukin 2 receptor subunit beta
	hsa:3601 K05074 IL15RA; interleukin 15 receptor subunit alpha
	hsa:4773 K17332 NFATC2; nuclear factor of activated T cells 2
hsa05022 Pathways of neurodegeneration - multiple diseases - Homo sapiens (human) (3)	hsa:1768 K10408 DNAH6; dynein axonemal heavy chain 6
	hsa:5743 K11987 PTGS2; prostaglandin-endoperoxide synthase 2
	hsa:7277 K07374 TUBA4A; tubulin alpha 4a
hsa04668 TNF signaling pathway - Homo sapiens (human) (3)	hsa:4318 K01403 MMP9; matrix metallopeptidase 9
	hsa:5743 K11987 PTGS2; prostaglandin-endoperoxide synthase 2
	hsa:8809 K05173 IL18R1; interleukin 18 receptor 1
hsa05415 Diabetic cardiomyopathy - Homo sapiens (human) (3)	hsa:1636 K01283 ACE; angiotensin I converting enzyme
	hsa:4318 K01403 MMP9; matrix metallopeptidase 9
	hsa:948 K06259 CD36; CD36 molecule
hsa04936 Alcoholic liver disease - Homo sapiens (human) (3)	hsa:10891 K07202 PPARGC1A; PPARG coactivator 1 alpha
	hsa:51176 K04492 LEF1; lymphoid enhancer binding factor 1
	hsa:718 K03990 C3; complement C3
hsa04662 B cell receptor signaling pathway - Homo sapiens (human) (3)	hsa:4773 K17332 NFATC2; nuclear factor of activated T cells 2
	hsa:933 K06467 CD22; CD22 molecule
	hsa:974 K06507 CD79B; CD79b molecule
hsa05204 Chemical carcinogenesis - DNA adducts - Homo sapiens (human) (3)	hsa:1545 K07410 CYP1B1; cytochrome P450 family 1 subfamily B member 1
	hsa:5743 K11987 PTGS2; prostaglandin-endoperoxide synthase 2
	hsa:6799 K01014 SULT1A2; sulfotransferase family 1A member 2
hsa05224 Breast cancer - Homo sapiens (human) (3)	hsa:23493 K09091 HEY2; hes related family bHLH transcription factor with YRPW motif 2
	hsa:26508 K09091 HEYL; hes related family bHLH transcription factor with YRPW motif like
	hsa:51176 K04492 LEF1; lymphoid enhancer binding factor 1
hsa04724 Glutamatergic synapse - Homo sapiens (human) (3)	hsa:22941 K15009 SHANK2; SH3 and multiple ankyrin repeat domains 2
	hsa:2793 K04549 GNGT2; G protein subunit gamma transducin 2
	hsa:6507 K05614 SLC1A3; solute carrier family 1 member 3
hsa04144 Endocytosis - Homo sapiens (human) (3)	hsa:2263 K05093 FGFR2; fibroblast growth factor receptor 2
	hsa:3560 K05069 IL2RB; interleukin 2 receptor subunit beta
	hsa:7852 K04189 CXCR4; C-X-C motif chemokine receptor 4
hsa05160 Hepatitis C - Homo sapiens (human) (3)	hsa:1364 K06087 CLDN4; claudin 4
	hsa:4938 K14216 OAS1; 2'-5'-oligoadenylate synthetase 1
	hsa:4939 K14216 OAS2; 2'-5'-oligoadenylate synthetase 2
hsa04659 Th17 cell differentiation - Homo sapiens (human) (2)	hsa:3560 K05069 IL2RB; interleukin 2 receptor subunit beta
	hsa:4773 K17332 NFATC2; nuclear factor of activated T cells 2
hsa04520 Adherens junction - Homo sapiens (human) (2)	hsa:51176 K04492 LEF1; lymphoid enhancer binding factor 1
	hsa:7454 K05747 WAS; WASP actin nucleation promoting factor
hsa05169 Epstein-Barr virus infection - Homo sapiens (human) (2)	hsa:4938 K14216 OAS1; 2'-5'-oligoadenylate synthetase 1
	hsa:4939 K14216 OAS2; 2'-5'-oligoadenylate synthetase 2
hsa04974 Protein digestion and absorption - Homo sapiens (human) (2)	hsa:1295 K23455 COL8A1; collagen type VIII alpha 1 chain
	hsa:23428 K13781 SLC7A8; solute carrier family 7 member 8
hsa04920 Adipocytokine signaling pathway - Homo sapiens (human) (2)	hsa:10891 K07202 PPARGC1A; PPARG coactivator 1 alpha
	hsa:948 K06259 CD36; CD36 molecule
hsa04012 ErbB signaling pathway - Homo sapiens (human) (2)	hsa:10718 K05457 NRG3; neuregulin 3
	hsa:3084 K05455 NRG1; neuregulin 1
hsa04979 Cholesterol metabolism - Homo sapiens (human) (2)	hsa:338 K14462 APOB; apolipoprotein B
	hsa:948 K06259 CD36; CD36 molecule
hsa04913 Ovarian steroidogenesis - Homo sapiens (human) (2)	hsa:1545 K07410 CYP1B1; cytochrome P450 family 1 subfamily B member 1
	hsa:5743 K11987 PTGS2; prostaglandin-endoperoxide synthase 2
hsa05226 Gastric cancer - Homo sapiens (human) (2)	hsa:2263 K05093 FGFR2; fibroblast growth factor receptor 2
	hsa:51176 K04492 LEF1; lymphoid enhancer binding factor 1
hsa04726 Serotonergic synapse - Homo sapiens (human) (2)	hsa:2793 K04549 GNGT2; G protein subunit gamma transducin 2
	hsa:5743 K11987 PTGS2; prostaglandin-endoperoxide synthase 2
hsa04152 AMPK signaling pathway - Homo sapiens (human) (2)	hsa:10891 K07202 PPARGC1A; PPARG coactivator 1 alpha
	hsa:948 K06259 CD36; CD36 molecule
hsa04621 NOD-like receptor signaling pathway - Homo sapiens (human) (2)	hsa:4938 K14216 OAS1; 2'-5'-oligoadenylate synthetase 1
	hsa:4939 K14216 OAS2; 2'-5'-oligoadenylate synthetase 2
hsa04010 MAPK signaling pathway - Homo sapiens (human) (2)	hsa:2263 K05093 FGFR2; fibroblast growth factor receptor 2
	hsa:4804 K02583 NGFR; nerve growth factor receptor
hsa04072 Phospholipase D signaling pathway - Homo sapiens (human) (2)	hsa:11069 K04351 RAPGEF4; Rap guanine nucleotide exchange factor 4
	hsa:2207 K07983 FCER1G; Fc epsilon receptor Ig
hsa04650 Natural killer cell mediated cytotoxicity - Homo sapiens (human) (2)	hsa:2207 K07983 FCER1G; Fc epsilon receptor Ig
	hsa:4773 K17332 NFATC2; nuclear factor of activated T cells 2
hsa04976 Bile secretion - Homo sapiens (human) (2)	hsa:358 K09864 AQP1; aquaporin 1 (Colton blood group)
	hsa:6344 K04588 SCTR; secretin receptor
hsa05161 Hepatitis B - Homo sapiens (human) (2)	hsa:4318 K01403 MMP9; matrix metallopeptidase 9
	hsa:4773 K17332 NFATC2; nuclear factor of activated T cells 2
hsa04658 Th1 and Th2 cell differentiation - Homo sapiens (human) (2)	hsa:3560 K05069 IL2RB; interleukin 2 receptor subunit beta
	hsa:4773 K17332 NFATC2; nuclear factor of activated T cells 2
hsa04923 Regulation of lipolysis in adipocytes - Homo sapiens (human) (2)	hsa:2167 K08753 FABP4; fatty acid binding protein 4
	hsa:5743 K11987 PTGS2; prostaglandin-endoperoxide synthase 2
hsa05231 Choline metabolism in cancer - Homo sapiens (human) (2)	hsa:204962 K15377 SLC44A5; solute carrier family 44 member 5
	hsa:7454 K05747 WAS; WASP actin nucleation promoting factor
hsa01521 EGFR tyrosine kinase inhibitor resistance - Homo sapiens (human) (2)	hsa:2263 K05093 FGFR2; fibroblast growth factor receptor 2
	hsa:3084 K05455 NRG1; neuregulin 1
hsa04926 Relaxin signaling pathway - Homo sapiens (human) (2)	hsa:2793 K04549 GNGT2; G protein subunit gamma transducin 2
	hsa:4318 K01403 MMP9; matrix metallopeptidase 9
hsa04964 Proximal tubule bicarbonate reclamation - Homo sapiens (human) (2)	hsa:358 K09864 AQP1; aquaporin 1 (Colton blood group)
	hsa:762 K18246 CA4; carbonic anhydrase 4
hsa04370 VEGF signaling pathway - Homo sapiens (human) (2)	hsa:4773 K17332 NFATC2; nuclear factor of activated T cells 2
	hsa:5743 K11987 PTGS2; prostaglandin-endoperoxide synthase 2
hsa00512 Mucin type O-glycan biosynthesis - Homo sapiens (human) (2)	hsa:2591 K00710 GALNT3; polypeptide N-acetylgalactosaminyltransferase 3
	hsa:55808 K03479 ST6GALNAC1; ST6 N-acetylgalactosaminide alpha-2,6-sialyltransferase 1
hsa01240 Biosynthesis of cofactors - Homo sapiens (human) (2)	hsa:205 K00939 AK4; adenylate kinase 4
	hsa:6999 K00453 TDO2; tryptophan 2,3-dioxygenase
hsa05207 Chemical carcinogenesis - receptor activation - Homo sapiens (human) (2)	hsa:1545 K07410 CYP1B1; cytochrome P450 family 1 subfamily B member 1
	hsa:9314 K17846 KLF4; KLF transcription factor 4
hsa05010 Alzheimer disease - Homo sapiens (human) (2)	hsa:5743 K11987 PTGS2; prostaglandin-endoperoxide synthase 2
	hsa:7277 K07374 TUBA4A; tubulin alpha 4a
hsa04975 Fat digestion and absorption - Homo sapiens (human) (2)	hsa:338 K14462 APOB; apolipoprotein B
	hsa:948 K06259 CD36; CD36 molecule
hsa04916 Melanogenesis - Homo sapiens (human) (2)	hsa:51176 K04492 LEF1; lymphoid enhancer binding factor 1
	hsa:7306 K00506 TYRP1; tyrosinase related protein 1
hsa05322 Systemic lupus erythematosus - Homo sapiens (human) (2)	hsa:718 K03990 C3; complement C3
	hsa:730 K03996 C7; complement C7
hsa04925 Aldosterone synthesis and secretion - Homo sapiens (human) (2)	hsa:5138 K18283 PDE2A; phosphodiesterase 2A
	hsa:8536 K08794 CAMK1; calcium/calmodulin dependent protein kinase I
hsa05142 Chagas disease - Homo sapiens (human) (2)	hsa:1636 K01283 ACE; angiotensin I converting enzyme
	hsa:718 K03990 C3; complement C3
hsa04210 Apoptosis - Homo sapiens (human) (2)	hsa:1512 K01366 CTSH; cathepsin H
	hsa:7277 K07374 TUBA4A; tubulin alpha 4a
hsa05164 Influenza A - Homo sapiens (human) (2)	hsa:4938 K14216 OAS1; 2'-5'-oligoadenylate synthetase 1
	hsa:4939 K14216 OAS2; 2'-5'-oligoadenylate synthetase 2
hsa05219 Bladder cancer - Homo sapiens (human) (2)	hsa:4318 K01403 MMP9; matrix metallopeptidase 9
	hsa:7057 K16857 THBS1; thrombospondin 1
hsa05144 Malaria - Homo sapiens (human) (2)	hsa:7057 K16857 THBS1; thrombospondin 1
	hsa:948 K06259 CD36; CD36 molecule
hsa04931 Insulin resistance - Homo sapiens (human) (2)	hsa:10891 K07202 PPARGC1A; PPARG coactivator 1 alpha
	hsa:948 K06259 CD36; CD36 molecule
hsa04714 Thermogenesis - Homo sapiens (human) (2)	hsa:10891 K07202 PPARGC1A; PPARG coactivator 1 alpha
	hsa:4879 K12335 NPPB; natriuretic peptide B
hsa04972 Pancreatic secretion - Homo sapiens (human) (2)	hsa:6344 K04588 SCTR; secretin receptor
	hsa:6558 K10951 SLC12A2; solute carrier family 12 member 2
hsa01522 Endocrine resistance - Homo sapiens (human) (2)	hsa:4318 K01403 MMP9; matrix metallopeptidase 9
	hsa:638 K18452 BIK; BCL2 interacting killer
hsa04721 Synaptic vesicle cycle - Homo sapiens (human) (2)	hsa:23025 K15293 UNC13A; unc-13 homolog A
	hsa:6507 K05614 SLC1A3; solute carrier family 1 member 3
hsa00590 Arachidonic acid metabolism - Homo sapiens (human) (2)	hsa:2687 K18592 GGT5; gamma-glutamyltransferase 5
	hsa:5743 K11987 PTGS2; prostaglandin-endoperoxide synthase 2
hsa04722 Neurotrophin signaling pathway - Homo sapiens (human) (2)	hsa:4145 K08888 MATK; megakaryocyte-associated tyrosine kinase
	hsa:4804 K02583 NGFR; nerve growth factor receptor
hsa00510 N-Glycan biosynthesis - Homo sapiens (human) (2)	hsa:11320 K00738 MGAT4A; alpha-1,3-mannosyl-glycoprotein 4-beta-N-acetylglucosaminyltransferase A
	hsa:146664 K09661 MGAT5B; alpha-1,6-mannosylglycoprotein 6-beta-N-acetylglucosaminyltransferase B
hsa04723 Retrograde endocannabinoid signaling - Homo sapiens (human) (2)	hsa:2793 K04549 GNGT2; G protein subunit gamma transducin 2
	hsa:5743 K11987 PTGS2; prostaglandin-endoperoxide synthase 2
hsa05130 Pathogenic Escherichia coli infection - Homo sapiens (human) (2)	hsa:1364 K06087 CLDN4; claudin 4
	hsa:7277 K07374 TUBA4A; tubulin alpha 4a
hsa03260 Virion - Human immunodeficiency virus - Homo sapiens (human) (2)	hsa:10332 K06563 CLEC4M; C-type lectin domain family 4 member M
	hsa:7852 K04189 CXCR4; C-X-C motif chemokine receptor 4
hsa01232 Nucleotide metabolism - Homo sapiens (human) (2)	hsa:205 K00939 AK4; adenylate kinase 4
	hsa:7498 K00106 XDH; xanthine dehydrogenase
hsa04657 IL-17 signaling pathway - Homo sapiens (human) (2)	hsa:4318 K01403 MMP9; matrix metallopeptidase 9
	hsa:5743 K11987 PTGS2; prostaglandin-endoperoxide synthase 2
hsa05131 Shigellosis - Homo sapiens (human) (2)	hsa:718 K03990 C3; complement C3
	hsa:9844 K12366 ELMO1; engulfment and cell motility 1
hsa05020 Prion disease - Homo sapiens (human) (2)	hsa:7277 K07374 TUBA4A; tubulin alpha 4a
	hsa:730 K03996 C7; complement C7
hsa04064 NF-kappa B signaling pathway - Homo sapiens (human) (2)	hsa:5743 K11987 PTGS2; prostaglandin-endoperoxide synthase 2
	hsa:6387 K10031 CXCL12; C-X-C motif chemokine ligand 12
hsa00380 Tryptophan metabolism - Homo sapiens (human) (2)	hsa:1545 K07410 CYP1B1; cytochrome P450 family 1 subfamily B member 1
	hsa:6999 K00453 TDO2; tryptophan 2,3-dioxygenase
hsa04730 Long-term depression - Homo sapiens (human) (2)	hsa:2982 K12318 GUCY1A1; guanylate cyclase 1 soluble subunit alpha 1
	hsa:2983 K12319 GUCY1B1; guanylate cyclase 1 soluble subunit beta 1
hsa04630 JAK-STAT signaling pathway - Homo sapiens (human) (2)	hsa:3560 K05069 IL2RB; interleukin 2 receptor subunit beta
	hsa:3601 K05074 IL15RA; interleukin 15 receptor subunit alpha
hsa05205 Proteoglycans in cancer - Homo sapiens (human) (2)	hsa:4318 K01403 MMP9; matrix metallopeptidase 9
	hsa:7057 K16857 THBS1; thrombospondin 1
hsa05140 Leishmaniasis - Homo sapiens (human) (2)	hsa:5743 K11987 PTGS2; prostaglandin-endoperoxide synthase 2
	hsa:718 K03990 C3; complement C3
hsa04261 Adrenergic signaling in cardiomyocytes - Homo sapiens (human) (1)	hsa:11069 K04351 RAPGEF4; Rap guanine nucleotide exchange factor 4
hsa04115 p53 signaling pathway - Homo sapiens (human) (1)	hsa:7057 K16857 THBS1; thrombospondin 1
hsa04142 Lysosome - Homo sapiens (human) (1)	hsa:1512 K01366 CTSH; cathepsin H
hsa05230 Central carbon metabolism in cancer - Homo sapiens (human) (1)	hsa:2263 K05093 FGFR2; fibroblast growth factor receptor 2
hsa05310 Asthma - Homo sapiens (human) (1)	hsa:2207 K07983 FCER1G; Fc epsilon receptor Ig
hsa04934 Cushing syndrome - Homo sapiens (human) (1)	hsa:51176 K04492 LEF1; lymphoid enhancer binding factor 1
hsa04068 FoxO signaling pathway - Homo sapiens (human) (1)	hsa:10365 K17845 KLF2; KLF transcription factor 2
hsa05203 Viral carcinogenesis - Homo sapiens (human) (1)	hsa:718 K03990 C3; complement C3
hsa00830 Retinol metabolism - Homo sapiens (human) (1)	hsa:339761 K17951 CYP27C1; cytochrome P450 family 27 subfamily C member 1
hsa05133 Pertussis - Homo sapiens (human) (1)	hsa:718 K03990 C3; complement C3
hsa05012 Parkinson disease - Homo sapiens (human) (1)	hsa:7277 K07374 TUBA4A; tubulin alpha 4a
hsa04218 Cellular senescence - Homo sapiens (human) (1)	hsa:4773 K17332 NFATC2; nuclear factor of activated T cells 2
hsa00350 Tyrosine metabolism - Homo sapiens (human) (1)	hsa:7306 K00506 TYRP1; tyrosinase related protein 1
hsa04960 Aldosterone-regulated sodium reabsorption - Homo sapiens (human) (1)	hsa:4306 K08555 NR3C2; nuclear receptor subfamily 3 group C member 2
hsa04614 Renin-angiotensin system - Homo sapiens (human) (1)	hsa:1636 K01283 ACE; angiotensin I converting enzyme
hsa05208 Chemical carcinogenesis - reactive oxygen species - Homo sapiens (human) (1)	hsa:1545 K07410 CYP1B1; cytochrome P450 family 1 subfamily B member 1
hsa04915 Estrogen signaling pathway - Homo sapiens (human) (1)	hsa:4318 K01403 MMP9; matrix metallopeptidase 9
hsa04664 Fc epsilon RI signaling pathway - Homo sapiens (human) (1)	hsa:2207 K07983 FCER1G; Fc epsilon receptor Ig
hsa00515 Mannose type O-glycan biosynthesis - Homo sapiens (human) (1)	hsa:146664 K09661 MGAT5B; alpha-1,6-mannosylglycoprotein 6-beta-N-acetylglucosaminyltransferase B
hsa04725 Cholinergic synapse - Homo sapiens (human) (1)	hsa:2793 K04549 GNGT2; G protein subunit gamma transducin 2
hsa04910 Insulin signaling pathway - Homo sapiens (human) (1)	hsa:10891 K07202 PPARGC1A; PPARG coactivator 1 alpha
hsa03264 Virion - Flavivirus - Homo sapiens (human) (1)	hsa:10332 K06563 CLEC4M; C-type lectin domain family 4 member M
hsa04744 Phototransduction - Homo sapiens (human) (1)	hsa:2978 K08328 GUCA1A; guanylate cyclase activator 1A
hsa04929 GnRH secretion - Homo sapiens (human) (1)	hsa:7223 K04967 TRPC4; transient receptor potential cation channel subfamily C member 4
hsa04211 Longevity regulating pathway - Homo sapiens (human) (1)	hsa:10891 K07202 PPARGC1A; PPARG coactivator 1 alpha
hsa05213 Endometrial cancer - Homo sapiens (human) (1)	hsa:51176 K04492 LEF1; lymphoid enhancer binding factor 1
hsa04613 Neutrophil extracellular trap formation - Homo sapiens (human) (1)	hsa:718 K03990 C3; complement C3
hsa00430 Taurine and hypotaurine metabolism - Homo sapiens (human) (1)	hsa:2687 K18592 GGT5; gamma-glutamyltransferase 5
hsa04977 Vitamin digestion and absorption - Homo sapiens (human) (1)	hsa:338 K14462 APOB; apolipoprotein B
hsa05321 Inflammatory bowel disease - Homo sapiens (human) (1)	hsa:8809 K05173 IL18R1; interleukin 18 receptor 1
hsa03250 Viral life cycle - HIV-1 - Homo sapiens (human) (1)	hsa:7852 K04189 CXCR4; C-X-C motif chemokine receptor 4
hsa00980 Metabolism of xenobiotics by cytochrome P450 - Homo sapiens (human) (1)	hsa:1545 K07410 CYP1B1; cytochrome P450 family 1 subfamily B member 1
hsa04922 Glucagon signaling pathway - Homo sapiens (human) (1)	hsa:10891 K07202 PPARGC1A; PPARG coactivator 1 alpha
hsa00730 Thiamine metabolism - Homo sapiens (human) (1)	hsa:205 K00939 AK4; adenylate kinase 4
hsa04727 GABAergic synapse - Homo sapiens (human) (1)	hsa:2793 K04549 GNGT2; G protein subunit gamma transducin 2
hsa04911 Insulin secretion - Homo sapiens (human) (1)	hsa:11069 K04351 RAPGEF4; Rap guanine nucleotide exchange factor 4
hsa04130 SNARE interactions in vesicular transport - Homo sapiens (human) (1)	hsa:8676 K08487 STX11; syntaxin 11
hsa04390 Hippo signaling pathway - Homo sapiens (human) (1)	hsa:51176 K04492 LEF1; lymphoid enhancer binding factor 1
hsa04933 AGE-RAGE signaling pathway in diabetic complications - Homo sapiens (human) (1)	hsa:7056 K03907 THBD; thrombomodulin
hsa04660 T cell receptor signaling pathway - Homo sapiens (human) (1)	hsa:4773 K17332 NFATC2; nuclear factor of activated T cells 2
hsa05235 PD-L1 expression and PD-1 checkpoint pathway in cancer - Homo sapiens (human) (1)	hsa:4773 K17332 NFATC2; nuclear factor of activated T cells 2
hsa03267 Virion - Adenovirus - Homo sapiens (human) (1)	hsa:1525 K06788 CXADR; CXADR Ig-like cell adhesion molecule
hsa04146 Peroxisome - Homo sapiens (human) (1)	hsa:7498 K00106 XDH; xanthine dehydrogenase
hsa04728 Dopaminergic synapse - Homo sapiens (human) (1)	hsa:2793 K04549 GNGT2; G protein subunit gamma transducin 2
hsa04622 RIG-I-like receptor signaling pathway - Homo sapiens (human) (1)	hsa:54941 K12170 RNF125; ring finger protein 125
hsa05214 Glioma - Homo sapiens (human) (1)	hsa:8536 K08794 CAMK1; calcium/calmodulin dependent protein kinase I
hsa05221 Acute myeloid leukemia - Homo sapiens (human) (1)	hsa:51176 K04492 LEF1; lymphoid enhancer binding factor 1
hsa00910 Nitrogen metabolism - Homo sapiens (human) (1)	hsa:762 K18246 CA4; carbonic anhydrase 4
hsa05210 Colorectal cancer - Homo sapiens (human) (1)	hsa:51176 K04492 LEF1; lymphoid enhancer binding factor 1
hsa05216 Thyroid cancer - Homo sapiens (human) (1)	hsa:51176 K04492 LEF1; lymphoid enhancer binding factor 1
hsa00983 Drug metabolism - other enzymes - Homo sapiens (human) (1)	hsa:7498 K00106 XDH; xanthine dehydrogenase
hsa05222 Small cell lung cancer - Homo sapiens (human) (1)	hsa:5743 K11987 PTGS2; prostaglandin-endoperoxide synthase 2
hsa00480 Glutathione metabolism - Homo sapiens (human) (1)	hsa:2687 K18592 GGT5; gamma-glutamyltransferase 5
hsa05134 Legionellosis - Homo sapiens (human) (1)	hsa:718 K03990 C3; complement C3
hsa04935 Growth hormone synthesis, secretion and action - Homo sapiens (human) (1)	hsa:6751 K04217 SSTR1; somatostatin receptor 1
hsa04380 Osteoclast differentiation - Homo sapiens (human) (1)	hsa:4773 K17332 NFATC2; nuclear factor of activated T cells 2
hsa05323 Rheumatoid arthritis - Homo sapiens (human) (1)	hsa:6387 K10031 CXCL12; C-X-C motif chemokine ligand 12
hsa00232 Caffeine metabolism - Homo sapiens (human) (1)	hsa:7498 K00106 XDH; xanthine dehydrogenase
hsa03265 Virion - Lyssavirus - Homo sapiens (human) (1)	hsa:4804 K02583 NGFR; nerve growth factor receptor
hsa05217 Basal cell carcinoma - Homo sapiens (human) (1)	hsa:51176 K04492 LEF1; lymphoid enhancer binding factor 1
hsa04071 Sphingolipid signaling pathway - Homo sapiens (human) (1)	hsa:2207 K07983 FCER1G; Fc epsilon receptor Ig
hsa00790 Folate biosynthesis - Homo sapiens (human) (1)	hsa:55034 K15631 MOCOS; molybdenum cofactor sulfurase
hsa05110 Vibrio cholerae infection - Homo sapiens (human) (1)	hsa:6558 K10951 SLC12A2; solute carrier family 12 member 2
hsa00513 Various types of N-glycan biosynthesis - Homo sapiens (human) (1)	hsa:11320 K00738 MGAT4A; alpha-1,3-mannosyl-glycoprotein 4-beta-N-acetylglucosaminyltransferase A
hsa00140 Steroid hormone biosynthesis - Homo sapiens (human) (1)	hsa:1545 K07410 CYP1B1; cytochrome P450 family 1 subfamily B member 1
hsa04215 Apoptosis - multiple species - Homo sapiens (human) (1)	hsa:4804 K02583 NGFR; nerve growth factor receptor
hsa05225 Hepatocellular carcinoma - Homo sapiens (human) (1)	hsa:51176 K04492 LEF1; lymphoid enhancer binding factor 1
hsa05416 Viral myocarditis - Homo sapiens (human) (1)	hsa:1525 K06788 CXADR; CXADR Ig-like cell adhesion molecule
hsa05100 Bacterial invasion of epithelial cells - Homo sapiens (human) (1)	hsa:9844 K12366 ELMO1; engulfment and cell motility 1
hsa05034 Alcoholism - Homo sapiens (human) (1)	hsa:2793 K04549 GNGT2; G protein subunit gamma transducin 2
hsa04666 Fc gamma R-mediated phagocytosis - Homo sapiens (human) (1)	hsa:7454 K05747 WAS; WASP actin nucleation promoting factor

## Sheet: Table S2
Table S2. Results of the human angiogenesis antibody array. Background substraction and normalization was performed with the Protein Array Analyzer for ImageJ. Samples were normalized to WT1.
	Normalized spot intensities
Protein	WT1	WT2	mean WT	KO1	KO2	mean KO
IL-6	0.0385	0.0505	0.0445	-0.006	0.0365	0.01525
TIMP-1	0.0685	0.096	0.08225	0.088	0.1505	0.11925
IL-8	0.984	1.003	0.9935	0.7825	0.904	0.84325
TIMP-2	0.483	0.5865	0.53475	0.523	0.627	0.575
EGF	0.14	0.1665	0.15325	0.069	0.131	0.1
MCP-1	0.0305	0.065	0.04775	0.0205	0.0605	0.0405
bFGF	0.2255	0.287	0.25625	0.325	0.3	0.3125
PDGF-BB	0.0145	0.063	0.03875	0.0305	0.0475	0.039
Markers GRO, PIGF, IFN-γ, RANTES, IGF-I, TGF-β1, Angiogenin, LEPTIN, Thrombopoietin, ENA-78, VEGF, and VEGF-D were not detected.

## Sheet: Table S3
Table S3. Oligonucleotides used for RT-qPCR analyses. Oligonucleotides and assays were purchased from Integrated DNA Technologies.
Target	Sequence (5’-3’) / Assay
RPLP0	forward: TCGACAATGGCAGCATCTAC, reverse: ATCCGTCTCCACAGACAAGG
KLF2	Hs.PT.58.39339409
KLF4	Hs.PT.58.45542593
THBS1	Hs.PT.58.45510824
ADAMTS4	Hs.PT.58.19934831
NOS3	Hs.PT.58.21447620
HEY2	Hs.PT.58.582440
TGFB1	Hs.PT.58.39813975
TGFB2	Hs.PT.58.24824921
BMP6	Hs.PT.56a.19505405
CD44	Hs.PT.58.3636696
